# Supplementary material for: Non-Surgical Periodontal Treatment Impact on Subgingival Microbiome and Intra-Oral Halitosis
Source: Int J Mol Sci. 2023 Jan 28;24(3):2518. doi: 10.3390/ijms24032518 (PMC9916745; doi:10.3390/ijms24032518)
Supplement: Supplementary file 1 [file ijms-24-02518-s001.zip]

Archive with 1 entries (1 files):
- ijms-2190630-supplementary.xlsx
