# Supplementary material for: Non-Surgical Periodontal Treatment Impact on Subgingival Microbiome and Intra-Oral Halitosis
Source: Int J Mol Sci. 2023 Jan 28;24(3):2518. doi: 10.3390/ijms24032518 (PMC9916745; doi:10.3390/ijms24032518)
Supplement: Supplementary file 1 [file ijms-24-02518-s001.zip › ijms-2190630-supplementary.xlsx]

## Sheet: Sheet1
nº questionário	nº Processo	Nome	Sexo	Idade	Data Nascimento	Doenças Sistémicas	Quantas vezes escova os dentes por dia	Usa colutório	Escova eléctrica	Escova_manual	Raspador Lingual	Fio dentário	Escovilhão	Prótese dentária	Fixa sobre implantes	Fixa sobre dentes	Removível esquelética	Removível acrílica	Tabaco	Quantidade cig/dia	Há quantos anos	Álcool	Dose Álcool	Diagnóstico Perio	Estadio	Grau	Extensão	IP (%)	IG (%)	nº d. ausentes	1	2	3	4	5	6	7	8	9	10	11	12	13	14	Total	Autopercepção de mau-hálito	Já foi informado se tinha mau hálito	Por quem	Tto para o hálito
91 - 4M	73638	Dina Mamede	F	54	1968-04-02	0	2 vezes por dia	Sim	Sim	Não	Não	Não	Sim	Não	Não	Não	Não	Não	Não	0	0	Sim	1 dose uma vez por semana	Estádio III Grau B Generalizada	III	B	Generalizada	48	1	0	0	0	0	2	4	2	2	0	0	0	0	0	0	0	10	8	Sim	Filhos	Sim
118 - 1M	26506	Mª Cesarina Sosua	F	61	1961-09-16	Hipertensão arterial	2 vezes por dia	Não	Não	Sim	Não	Não	Não	Não	Não	Não	Não	Não	Não	0	0	Não	0	Estadio III Grau B Generalizada	III	B	Generalizada	23	2	4	0	1	2	2	2	0	0	0	0	0	0	0	0	0	7	6	sim	filha	sim
119 - 2M	55231	Luis Coelho	M	80	1942-04-03	Hipertensão arterial	1 vez por dia	Não	Não	Sim	Não	Não	Não	Não	Não	Não	Não	Não	Não	0	0	Sim	2 doses uma vez por semana	Estadio II Grau C Generalizada	II	C	Generalizada	40	7.4	1	0	0	3	3	4	3	0	0	2	0	0	0	2	0	17	0	Não	0	Não
120 - 3 M	75879	Elisabete Antunes	F	52	1970-11-22	0	2 vezes por dia	Sim	Não	Sim	Não	Não	Sim	Não	Não	Não	Não	Não	Não	0	0	Não	0	Estadio III Grau B Generalizada	III	B	Generalizada	44	17.8	1	0	0	1	0	0	1	0	0	0	0	0	0	1	0	3	6	Não	0	Sim
121 - 5M	76784	Rita Sousa	F	53	1969-03-02	Hipertensão arterial	2 vezes por dia	Sim	Não	Sim	Não	Sim	Sim	Não	Não	Não	Não	Não	Não	0	0	Sim	1 dose uma vez por mês	Estadio III Grau B Generalizada	III	B	Generalizada	13.6	48.8	8	2	2	0	4	4	3	3	2	3	4	3	4	4	2	40	6	Sim	mãe	Sim
122- 6M	73462	sergio soeiro	M	49	1973-07-03	Alergias	2 vezes por dia	Não	Não	Sim	Não	Não	Não	Não	Não	Não	Não	Não	Sim	1		Sim	2 doses uma vez por semana	Estadio III Grau B Localizada	III	B	Localizada	27.4	16	0	0	2	1	2	3	2	1	0	1	0	0	0	0	0	12	5	Não	0	Sim
125-9M	76464	Ana Ferreira	F	65	1957-04-29		2 vezes por dia	Sim	Não	Sim	Não	Não	Não	Sim	Não	Não	Sim	Não	Não	0	0	Não	0	Estadio IV Grau B Generalizada	IV	B	Generalizada	57	5	18	1	1	0	2	3	3	3	0	0	3	0	3	0	3	22	0	Não	0	Não
126 - 11M	76391	Sandra Pessoa	F	41	1981-08-17	0	2 vezes por dia	Não	Não	Sim	Não	Sim	Não	Não	Não	Não	Não	Não	Sim	7	15	Sim	1 dose uma vez por semana	Estadio IV Grau C Generalizada	IV	C	Generalizada	8	7	5	0	0	0	0	0	0	0	0	2	0	0	0	2	0	4	6	Sim	Marido	Sim
128 - 12M	78499	José Chorão	M	58	1964-08-03	0	2 vezes por dia	Sim	Não	Sim	Não	Não	Não	Não	Não	Não	Não	Não	Não	0	0	Sim	2 doses uma vez por dia	Estadio IV Grau C Generalizada	IV	C	Generalizada	20	10	19	2	1	3	3	4	3	2	2	2	3	2	2	0	0	29	5	Sim	Filhos	Sim
130 - 14M	78692	Luis Fernandes	M	63	1959-11-02	0	1 vez por dia	Sim	Não	Sim	Não	Não	Não	Sim	Não	Não	Não	Sim	Sim	7	40	Sim	2 doses uma vez por dia	Estadio IV Grau C Generalizada	IV	C	Generalizada	64	12.5	18	0	2	2	2	3	3	4	3	2	2	2	2	2	3	32	4	Não	0	Não
131 - 15M	78030	Vasco Pereira	M	61	1961-10-12	Hipertensão arterial	2 vezes por dia	Não	Não	Sim	Não	Não	Não	Não	Não	Não	Não	Não	Não	0	0	Sim	2 doses uma vez por semana	Estadio III Grau B Generalizada	III	B	Generalizada	25.8	0	1	0	1	2	2	3	1	1	0	0	0	0	1	1	0	12	5	Sim	Mulher	Não sei
132 - 16M	78196	Sandra Carvalho	F	52	1970-02-20	Artrite	2 vezes por dia	Sim	Não	Sim	Não	Não	Não	Não	Não	Não	Não	Não	Sim	10	7	Sim	2 doses uma vez por dia	Estadio III Grau B Generalizada	III	B	Generalizada	46.7	3.3	9	0	4	2	4	4	4	4	2	2	4	4	2	4	1	41	10	Não	0	Sim
133 - 17 M	78257	Eliane F.	F	51	1971-05-04	0	2 vezes por dia	Sim	Não	Sim	Não	Sim	Não	Não	Não	Não	Não	Não	Não	0	0	Não	0	Estadio IV Grau C Generalizada	IV	C	Generalizada	34.6	67.3	7	0	2	2	0	0	3	0	0	3	4	2	3	0	2	21	6	Não	0	Sim
134 - 18 M	26199	Patricia Lopes	F	42	1980-04-23	0	2 vezes por dia	Não	Não	Sim	Não	Não	Não	Não	Não	Não	Não	Não	Sim	8	20	Não	0	Estadio III Grau C Generalizada	III	C	Generalizada	27.7	2	2	0	1	1	1	1	1	0	1	1	1	0	1	1	1	11	6	Sim	Companheiro	Sim
135- 19M	79747	Catarina Gomes	F	45	13/10/1077	0	2 vezes por dia	Não	Não	Sim	Não	Sim	Não	Não	Não	Não	Não	Não	Sim	10	23	Não	0	Estadio IV Grau C Generalizada	IV	C	Generalizada	42	0	3	1	0	2	3	3	3	2	2	1	3	2	1	2	2	27	4	Não	0	Sim
136 - 20M	20444	Maria Adelaide	F	61	1961-01-31	0	2 vezes por dia	Sim	Sim	Não	Não	Não	Sim	Não	Não	Não	Não	Não	Sim	5	40	Sim	1 dose uma vez por semana	Estadio IV Grau C Generalizada	IV	C	Generalizada	33.3	5.5	10	0	3	2	4	3	2	2	0	1	2	1	0	2	0	22	3	Sim	Marido	Sim
137 - 21M	10014	João Gomes	M	75	1947-09-17	0	2 vezes por dia	Sim	Não	Sim	Não	Não	Não	Não	Não	Não	Não	Não	Não	0	0	Sim	3-4 doses uma vez por dia.	Estadio IV Grau B Generalizada	IV	B	Generalizada	8	0	8	2	3	2	4	3	2	4	3	2	0	2	0	2	0	29	7	Sim	Amigos	Sim
138 - 22 M	78412	Lucineide	F	44	1978-08-15	0	2 vezes por dia	Sim	Não	Sim	Não	Não	Não	Não	Não	Não	Não	Não	Não	0	0	Sim	1 dose uma vez por mês	Estadio IV Grau C Generalizada	IV	C	Generalizada	27.7	1	2	0	0	0	0	3	3	0	2	0	3	0	0	0	0	11	10	Não	0	Sim
139 - 23 M	60304	Maria Teresa Fonseca	F	61	1961-12-24	0	2 vezes por dia	Sim	Não	Sim	Não	Não	Sim	Não	Não	Não	Não	Não	Não	0	0	Não	0	Estadio IV Grau C Generalizada	IV	C	Generalizada	32.8	21.8	13	2	3	0	4	0	0	4	2	0	2	0	0	0	0	17	2	Não	0	Não sei
140 - 24M	80342	Maria Julieta silva	F	64	1958-04-17	0	1 vez por dia	Sim	Não	Sim	Não	Não	Não	Sim	Não	Não	Não	Sim	Não	0	0	Não	0	Estadio IV Grau C Generalizada	IV	C	Generalizada	30	36	11	2	0	0	2	1	0	0	0	0	0	0	0	1	0	6	7	Sim	familiar	Sim
[truncated: 110 more columns]

## Sheet: Sheet2
Relacionar diagnóstico periodontal com halitose
relacionar halitose com habitos de higiene oral
relacionar halitose com autopercepção de mau
acham que precisam de tratamento para o mau hálito
NR - Não respondeu
		Excluido
Coeficiente correlação sprearman , indicador numerido que avalia tendencias. As pessoas que têm pior aautopercepção de mau halito têm valores mais baixos de halitose.
categorizar escovagem, ingestão de alcool.
identificar dominios ohip- 14
evitar coisas em branco
